# Supplementary material for: Inhibition of Apoptosis in a Model of Ischemic Stroke Leads to Enhanced Cell Survival, Endogenous Neural Precursor Cell Activation and Improved Functional Outcomes
Source: Int J Mol Sci. 2024 Feb 1;25(3):1786. doi: 10.3390/ijms25031786 (PMC10855341; doi:10.3390/ijms25031786)
Supplement: Supplementary file 1 [file ijms-25-01786-s001.zip]

Archive with 1 entries (1 files):
- ijms-2798205-supplementary.pdf
